# Supplementary material for: Effect of Water-Induced and Physical Aging on Mechanical Properties of 3D Printed Elastomeric Polyurethane
Source: Polymers (Basel). 2022 Dec 15;14(24):5496. doi: 10.3390/polym14245496 (PMC9783526; doi:10.3390/polym14245496)
Supplement: Supplementary file 1 [file polymers-14-05496-s001.zip]

Archive with 1 entries (1 files):
- polymers-2052664-supplementary.pdf
